# Supplementary material for: Genomic Landscape and Regulation of RNA Editing in Pekin Ducks Susceptible to Duck Hepatitis A Virus Genotype 3 Infection
Source: Int J Mol Sci. 2024 Sep 27;25(19):10413. doi: 10.3390/ijms251910413 (PMC11476845; doi:10.3390/ijms251910413)
Supplement: Supplementary file 1 [file ijms-25-10413-s001.zip]

Archive with 1 entries (1 files):
- ijms-3206160-supplementary.pdf
